# Supplementary material for: Induction of ATF4-Regulated Atrogenes Is Uncoupled from Muscle Atrophy during Disuse in Halofuginone-Treated Mice and in Hibernating Brown Bears
Source: Int J Mol Sci. 2022 Dec 30;24(1):621. doi: 10.3390/ijms24010621 (PMC9820832; doi:10.3390/ijms24010621)
Supplement: Supplementary file 1 [file ijms-24-00621-s001.zip]

Archive with 2 entries (2 files):
- Supplemantary Figures.pdf
- Supplementary_Table S1.xlsx
