# Supplementary material for: Induction of ATF4-Regulated Atrogenes Is Uncoupled from Muscle Atrophy during Disuse in Halofuginone-Treated Mice and in Hibernating Brown Bears
Source: Int J Mol Sci. 2022 Dec 30;24(1):621. doi: 10.3390/ijms24010621 (PMC9820832; doi:10.3390/ijms24010621)
Supplement: Supplementary file 1 [file ijms-24-00621-s001.zip › Supplementary_Table S1.xlsx]

## Sheet: Table S1 Primers 
Supplementary Table S1: Primers
Gene	Forward	Reverse
Atf4	TCGATGCTCTGTTTCGAATG	AGAATGTAAAGGGGGCAACC
Asns	TACAACCACAAGGCGCTACA	AAGGGCCTGACTCCATAGGT
Cdkn1a	GTCTTGCACTCTGGTGTC	CTTGGAGTGATAGAAATCTG
Col1a1	CGTGGTGACAAGGGTGAGAC	AACCAGGAGAACCAGGAGGA
Col3a1	CTGCTGGTCCTTCTGGTGCT	AGCCACGTTCACCAGTTTCA
Col5a2	CCTGGTCCAAATGGTGAACA	CCAGGGTTTCCTTCCTTTCC
Col6a1	CCACAACCAGATGCAAGAGC	CACCAGCCATCCATTGTAGC
Ddit3	GCATGAAGGAGAAGGAGCAG	CTTCCGGAGAGACAGACAGG
Eif4ebp1	CAGGCGGTGAAGAGTCACAA	CCTTGGGGGACATAGAAGCA
Fbxo30	GTTGGGATTGCGTAGTGACC	CCCTCATTAGCCGGGATACA
Fbxo32	AGTGAGGACCGGCTACTGTG	GATCAAACGCTTGCGAATCT
Gadd45a	AGTCAACTTATTTGTTTTTGC	GCAATTTGGTTCAGTTATTT
Ppp1r15a	GACTCAAGCCAGAGTCCCTG	TAGAGGAATCTCGGGGTCCT
Tbp	TGGTGTGCACAGGAGCCAAG	TTCACATCACAGCTCCCCAC
Trib3	CCAGAGATACTCAGCTCCCG	GAGGAGACAGCGGATCAGAC
Trim63	ATGGAGAACCTGGAGAAGCA	AACGACCTCCAGACATGGAC
Atf4: activating transcription factor 4; Asns: asparagine synthetase; Cdkn1a: cyclin dependent kinase inhibitor 1a; Col1a1: collagen type I alpha 1; Col3a1: collagen type III alpha 1; Col5a2: collagen type V alpha 2; Col6a1: collagen type VI alpha 1; Ddit3: DNA damage inducible transcript 3; Eif4ebp1: eukaryotic translation initiation factor 4E binding protein 1; Fbxo 30/32: F-Box protein 30/32; …
